# Supplementary material for: Prenatal Detection of Novel Compound Heterozygous Splice Site Variants of the KIAA0825 Gene in a Fetus with Postaxial Polydactyly Type A
Source: Genes (Basel). 2022 Jul 11;13(7):1230. doi: 10.3390/genes13071230 (PMC9316509; doi:10.3390/genes13071230)
Supplement: Supplementary file 1 [file genes-13-01230-s001.zip]

Archive with 1 entries (1 files):
- genes-1787829-supplementary.pdf
